# Supplementary material for: The About 100 Million Years Old Enigmatic “Beak Larva” Is a Weird Click Beetle Relative
Source: Insects. 2026 Mar 14;17(3):316. doi: 10.3390/insects17030316 (PMC13026568; doi:10.3390/insects17030316)
Supplement: Supplementary file 1 [file insects-17-00316-s001.zip]

Archive with 3 entries (2 files):
- Supplementary Table S1_Beaklarva_5.ods
- __MACOSX/
- __MACOSX/._Suppl_TabS1_Beaklarva_5.ods
