# Supplementary material for: The About 100 Million Years Old Enigmatic “Beak Larva” Is a Weird Click Beetle Relative
Source: Insects. 2026 Mar 14;17(3):316. doi: 10.3390/insects17030316 (PMC13026568; doi:10.3390/insects17030316)
Supplement: Supplementary file 1 [file insects-17-00316-s001.zip › Supplementary Table S1_Beaklarva_5.ods]

## Sheet: SupplTab1
source author	source year	source fig.	source p.	higher group	species group	species	stage	age	body l/w ratio
Chang et al.	2011	fig. 31	p. 41	Cerophytidae	Necromera	admiranda	adult	late Jurassic – early Cretaceous	2.74
Chang et al.	2011	fig. 2	p. 37	Cerophytidae	Necromera	baeckmanni	adult	late Jurassic	2.89
Yu et al.	2019	fig. 6A	p. 58	Cerophytidae	Amberophytum	birmanicum	adult	late Cretaceous; Kachin amber	2.31
Yu et al.	2019	fig. 10A	p. 64	Cerophytidae	Jurassophytum	cleidecostae	adult	middle Jurassic	2.75
Yu et al.	2019	fig. 12A	p. 67	Cerophytidae	Necromeropsis	minutus	adult	late Cretaceous; Kachin amber	3.56
Yu et al.	2019	fig. 3A	p. 56	Cerophytidae	Cerophytum	japonicum	male	extant	2.74
Qiu et al.	2025	fig. 1A	p. 4	Cerophytidae	Cerophytum	lii	male	extant	3.19
Qiu et al.	2025	fig. 1B	p. 4	Cerophytidae	Cerophytum	lii	female	extant	2.95
Costa et al.	2003	fig. 1	p. 377	Cerophytidae	Phytocerum	minutum	male	extant	2.63
Costa et al.	2014	figs. 1	p. 251	Cerophytidae	Afrocerophytum	vix	male	extant	2.41
Costa et al.	2014	fig. 5	p. 253	Cerophytidae	Afrocerophytum	vix	female	extant	2.36
Teofilova et al.	2021	fig. 2A	p. 513	Cerophytidae	Cerophytum	elateroides	female	extant	2.33
Rosa et al.	2020	fig. 5e	p. 5	Jurasaidae	Tujamita	plenalatum	male	extant	2.86
Costa et al.	2003	figs. 10, 11	p. 384	Cerophytidae	Cerophytum	elateroides	larva, late	extant	3.40
Kovacs & Nemeth	2012	fig. 1A	p. 21	Cerophytidae	Cerophytum	elateroides	larva, late	extant	2.65
Rosa et al.	2020	suppl.-fig. 12a	suppl.-p. 34	Jurasaidae	Jurasai	itajubense	larva, late	extant	10.55
Haug et al.	2020	fig. 4A	p. 13	–	Partisaniferus	atrickmuelleri	larva, early	late Cretaceous; Kachin amber	3.85
Haug & Haug	2022	fig. 2A	p. 280	–	Partisaniferus	edjarzembowskii	larva, early	late Cretaceous; Kachin amber	4.46
Haug et al.	2023a	fig. 2B	p. 376	–	Partisaniferus	edjarzembowskii	larva, later	late Cretaceous; Kachin amber	4.14
Haug et al.	2023a	fig. 2A	p. 376	–	Partisaniferus	edjarzembowskii	larva, late	late Cretaceous; Kachin amber	4.83
